# Supplementary material for: Multifunctionalized Mesostructured Silica Nanoparticles Containing Mn2 Complex for Improved Catalase-Mimicking Activity in Water
Source: Nanomaterials (Basel). 2022 Mar 29;12(7):1136. doi: 10.3390/nano12071136 (PMC9000467; doi:10.3390/nano12071136)
Supplement: Supplementary file 1 [file nanomaterials-12-01136-s001.zip]

Archive with 1 entries (1 files):
- nanomaterials-1634238-supplementary.pdf
